# Supplementary material for: Low Five-Minute Apgar Score and Neurological Morbidities: Does Prematurity Modify the Association?
Source: J Clin Med. 2022 Mar 30;11(7):1922. doi: 10.3390/jcm11071922 (PMC8999413; doi:10.3390/jcm11071922)
Supplement: Supplementary file 1 [file jcm-11-01922-s001.zip]

Archive with 1 entries (1 files):
- jcm-1633958-supplementary.pdf
